# Supplementary material for: Development and comprehensive characterization of porcine hepatocellular carcinoma for translational liver cancer investigation
Source: Oncotarget. 2020 Jul 14;11(28):2686–701. doi: 10.18632/oncotarget.27647 (PMC7367657; doi:10.18632/oncotarget.27647)
Supplement: Supplementary file 2 [file oncotarget-11-2686-s002.xlsx]

## Sheet: Sheet1
Supplementary Table 2: Driver mutations identified in intrahepatic Oncopig HCC tumor biopsies
							Cell Line		Tumor Biopsy #1		Tumor Biopsy #2		Tumor Biopsy #3		Tumor Biopsy #4		Tumor Biopsy #5
Chromosome	Position	Gene	HCC Mutation Rate	Type	Reference	Alternate	Reference	Alternate	Reference	Alternate	Reference	Alternate	Reference	Alternate	Reference	Alternate	Reference	Alternate
1	29698628	SGK1	0.0145	intron_variant	A	G	.	.	65	5	51	3	.	.	.	.	.	.
1	94441001	SETBP1	0.02	intron_variant	A	G	.	.	62	4	.	.	45	8	51	4	48	4
1	102640079	DCC	0.054	intron_variant	A	T	64	5	.	.	.	.	.	.	62	6	.	.
1	121361199	USP8	0.0111	intron_variant	C	A	45	14	.	.	45	12	.	.	.	.	46	9
1	126969589	B2M	0.002	intron_variant	C	T	.	.	42	8	.	.	.	.	53	4	.	.
1	213862356	PTPRD	0.0416	intron_variant	T	A	.	.	.	.	49	2	.	.	60	5	.	.
1	216964503	JAK2	0.0144	intron_variant	G	A	.	.	.	.	.	.	.	.	29	3	.	.
1	270053213	FNBP1	0.0133	intron_variant	A	T	.	.	65	4	59	4	54	5	.	.	.	.
2	144493471	ARHGAP26	0.02	downstream_gene_variant	C	T	.	.	.	.	36	4	.	.	.	.	.	.
3	2163161	CARD11	0.0243	intron_variant	G	A	17	4	16	2	19	2	15	5	7	3	10	3
3	10555054	HIP1	0.0167	intron_variant	T	A	27	4	.	.	.	.	.	.	.	.	.	.
3	10555060	HIP1	0.0167	intron_variant	T	A	59	4	.	.	.	.	.	.	.	.	.	.
3	19477507	IL21R	0.0167	downstream_gene_variant	G	A	.	.	.	.	23	2	.	.	39	3	41	3
3	22009961	PRKCB	0.03	intron_variant	A	T	.	.	.	.	78	4	.	.	.	.	.	.
3	42725566	WNK2	0.0309	intron_variant	T	G	24	5	20	5	.	.	25	3	32	5	24	4
3	113172013	ASXL2	0.0081	intron_variant	C	T	33	8	45	8	37	10	34	8	24	6	22	3
3	113562202	DNMT3A	0.0122	intron_variant	G	C	.	.	.	.	.	.	.	.	.	.	23	3
3	113562204	DNMT3A	0.0122	intron_variant	G	C	.	.	.	.	.	.	.	.	.	.	24	3
4	4496659	FAM135B	0.0289	intron_variant	A	T	.	.	.	.	.	.	26	4	40	2	.	.
4	4523060	FAM135B	0.0289	intron_variant	T	C	.	.	50	2	73	5	.	.	100	3	55	4
4	4523069	FAM135B	0.0289	intron_variant	G	A	.	.	.	.	.	.	.	.	104	4	.	.
4	25248421	CSMD3	0.0925	intron_variant	T	A	.	.	.	.	.	.	.	.	.	.	72	5
4	46871692	NBN	0.0051	intron_variant	A	C	.	.	.	.	24	4	27	4	.	.	.	.
4	65218082	NCOA2	0.024	intron_variant	T	G	26	5	25	9	25	8	33	10	.	.	.	.
5	19188048	HOXC11	0.0011	3_prime_UTR_variant	A	C	62	11	51	8	.	.	.	.	.	.	.	.
5	46081770	PPFIBP1	0.0155	intron_variant	T	A	71	7	62	3	.	.	.	.	.	.	.	.
5	60434860	ETV6	0.0122	intron_variant	T	C	.	.	.	.	.	.	.	.	44	4	55	2
5	60652861	ETV6	0.0122	intron_variant	G	A	.	.	.	.	.	.	.	.	.	.	74	4
5	68499892	ERC1	0.0256	intron_variant	T	C	.	.	.	.	.	.	31	4	33	4	.	.
5	90823913	BTG1	0.0011	intron_variant	T	C	50	5	.	.	46	2	.	.	.	.	.	.
6	15821104	ZFHX3	0.0404	intron_variant	G	A	83	3	45	4	.	.	.	.	.	.	.	.
6	15920524	ZFHX3	0.0404	intron_variant	A	C	.	.	.	.	.	.	.	.	.	.	30	5
6	64207282	SKI	0.0078	intron_variant	C	T	.	.	87	5	.	.	.	.	96	3	.	.
6	73145136	PRDM2	0.0256	intron_variant	A	T	.	.	.	.	.	.	64	4	.	.	.	.
6	77161239	PAX7	0.0166	5_prime_UTR_premature_start_codon_gain_variant	T	C	.	.	.	.	.	.	.	.	73	4	.	.
6	77254077	PAX7	0.0166	intron_variant	T	G	56	9	.	.	.	.	.	.	63	10	38	10
6	110650646	SS18	0.0044	intron_variant	C	A	87	4	57	5	45	3	50	2	50	5	.	.
7	37106760	CCND3	0.001	intron_variant	C	A	.	.	53	2	78	4	.	.	.	.	57	5
7	55651635	IDH2	0.0127	3_prime_UTR_variant	A	T	.	.	.	.	.	.	.	.	47	2	41	4
7	64912177	BAZ1A	0.0167	intron_variant	T	G	.	.	.	.	.	.	35	9	.	.	.	.
7	67621840	ARHGAP5	0.0166	intron_variant	A	G	.	.	27	3	.	.	27	2	23	5	.	.
7	90990707	GPHN	0.0322	5_prime_UTR_variant	T	C	.	.	.	.	.	.	.	.	46	2	39	5
7	91924869	RAD51B	0.0233	intron_variant	T	A	.	.	.	.	19	2	.	.	.	.	36	2
7	91937022	RAD51B	0.0233	intron_variant	G	T	.	.	.	.	.	.	.	.	88	3	.	.
7	92318984	RAD51B	0.0233	intron_variant	C	A	.	.	.	.	.	.	.	.	.	.	63	5
7	120208773	BCL11B	0.01	intron_variant	G	A	.	.	31	3	43	6	26	2	28	7	29	3
8	19498440	SLC34A2	0.0167	intron_variant	C	A	.	.	.	.	43	7	.	.	.	.	.	.
8	41015912	PDGFRA	0.0157	intron_variant	G	A	.	.	.	.	82	2	.	.	.	.	.	.
8	131772866	AFF1	0.0255	intron_variant	A	C	38	9	38	9	.	.	.	.	.	.	.	.
8	132199870	PTPN13	0.0377	intron_variant	T	A	.	.	.	.	.	.	.	.	69	5	.	.
9	6319770	NUP98	0.0266	5_prime_UTR_variant	T	G	.	.	61	7	.	.	.	.	.	.	.	.
9	6346850	NUP98	0.0266	intron_variant	G	A	39	10	23	6	29	7	34	8	35	11	27	11
9	28335425	MAML2	0.0244	intron_variant	T	G	.	.	.	.	47	6	.	.	.	.	.	.
9	36625843	ATM	0.04	intron_variant	T	A	.	.	55	4	61	3	56	3	.	.	.	.
9	41776282	ZBTB16	0.0122	intron_variant	T	G	42	14	.	.	.	.	56	9	77	10	.	.
9	55722668	FLI1	0.0111	intron_variant	A	C	42	9	54	4	62	6	.	.	.	.	.	.
9	71970794	AKAP9	0.0265	intron_variant	T	G	56	4	56	3	39	3	53	5	.	.	.	.
9	72034473	AKAP9	0.0265	intron_variant	T	G	.	.	63	5	61	2	.	.	.	.	57	2
10	600004	CDC73	0.0132	intron_variant	A	C	66	3	58	4	64	5	69	8	64	6	.	.
10	12111720	RGS7	0.031	intron_variant	T	G	58	5	.	.	.	.	.	.	.	.	.	.
10	16457458	AKT3	0.0152	downstream_gene_variant	A	C	88	4	.	.	43	2	.	.	.	.	68	6
10	16673248	AKT3	0.0152	intron_variant	T	A	.	.	.	.	.	.	43	4	38	2	.	.
10	21717243	PTPRC	0.0276	intron_variant	G	T	58	13	57	10	74	11	74	9	.	.	57	10
10	26695493	PTCH1	0.0111	intron_variant	T	G	.	.	43	15	75	19	44	11	.	.	.	.
11	5441865	FLT3	0.0139	intron_variant	C	G	.	.	.	.	68	4	.	.	.	.	.	.
11	61408322	GPC5	0.031	intron_variant	C	T	.	.	34	4	.	.	.	.	.	.	.	.
11	61601462	GPC5	0.031	intron_variant	A	T	.	.	53	4	.	.	71	6	.	.	54	4
11	61913678	GPC5	0.031	intron_variant	T	A	36	3	25	2	21	11	35	15	.	.	25	2
11	61933312	GPC5	0.031	intron_variant	C	T	48	5	32	4	32	3	46	7	43	7	46	7
11	62104132	GPC5	0.031	intron_variant	C	A	36	8	36	3	7	3	33	3	14	12	18	9
12	1007692	ASPSCR1	0.0089	intron_variant	T	G	.	.	.	.	.	.	.	.	.	.	67	5
12	20553635	STAT5B	0.0071	intron_variant	C	A	60	2	68	6	.	.	.	.	.	.	.	.
12	36556616	BRIP1	0.0132	synonymous_variant	C	T	.	.	.	.	35	9	33	3	.	.	28	3
12	36556673	BRIP1	0.0132	synonymous_variant	C	T	.	.	.	.	37	8	38	3	.	.	41	3
12	51737247	RABEP1	0.0044	intron_variant	T	C	.	.	.	.	.	.	.	.	.	.	46	4
12	51737277	RABEP1	0.0044	intron_variant	T	C	.	.	.	.	.	.	.	.	.	.	42	4
12	51737299	RABEP1	0.0044	intron_variant	A	G	.	.	.	.	.	.	.	.	.	.	46	4
12	51737306	RABEP1	0.0044	intron_variant	A	T	.	.	.	.	.	.	.	.	.	.	43	4
12	51737355	RABEP1	0.0044	intron_variant	G	A	.	.	.	.	.	.	60	2	.	.	43	4
12	59472610	SPECC1	0.0244	intron_variant	A	G	66	4	48	4	.	.	68	3	.	.	.	.
13	21865392	MLH1	0.0067	intron_variant	T	G	62	9	52	6	37	9	32	8	44	6	39	10
13	29992616	SETD2	0.0401	upstream_gene_variant	A	G	.	.	.	.	.	.	.	.	56	4	.	.
13	51178762	MITF	0.0172	intron_variant	T	G	58	16	58	10	68	11	.	.	83	7	63	15
13	52769728	FOXP1	0.0213	intron_variant	G	C	116	4	98	3	.	.	.	.	.	.	.	.
13	52855035	FOXP1	0.0213	intron_variant	A	G	.	.	.	.	.	.	.	.	.	.	92	4
13	52961053	FOXP1	0.0213	intron_variant	A	G	72	6	50	4	64	4	55	4	.	.	32	6
13	65617777	SRGAP3	0.0155	intron_variant	A	T	.	.	.	.	.	.	.	.	.	.	83	5
13	107918459	MECOM	0.0219	intron_variant	A	T	.	.	.	.	.	.	77	4	52	2	.	.
13	108334992	MECOM	0.0219	intron_variant	A	C	.	.	27	4	.	.	19	8	36	7	25	7
13	166726028	EPHA3	0.0364	intron_variant	G	T	.	.	.	.	.	.	73	4	.	.	.	.
13	177811684	ROBO2	0.0475	intron_variant	T	A	.	.	.	.	45	5	.	.	.	.	.	.
13	177814632	ROBO2	0.0475	intron_variant	A	C	.	.	.	.	13	6	42	2	31	3	.	.
13	177814634	ROBO2	0.0475	intron_variant	G	C	.	.	.	.	13	6	43	2	29	5	.	.
13	178710766	ROBO2	0.0475	intron_variant	A	G	.	.	34	7	.	.	.	.	.	.	33	3
13	202210463	ERG	0.0183	intron_variant	C	A	.	.	.	.	.	.	.	.	82	4	.	.
14	2151262	SYK	0.0102	intron_variant	A	G	56	2	.	.	52	5	.	.	.	.	.	.
14	28788337	NCOR2	0.0321	intron_variant	T	G	.	.	.	.	.	.	.	.	43	12	.	.
14	28796297	NCOR2	0.0321	intron_variant	A	C	48	6	.	.	.	.	.	.	.	.	.	.
14	49287611	BCR	0.0133	intron_variant	A	C	.	.	55	3	.	.	.	.	.	.	.	.
14	123504731	TCF7L2	0.0172	intron_variant	A	C	.	.	.	.	.	.	.	.	78	5	.	.
14	131327621	FGFR2	0.0138	intron_variant	T	G	.	.	.	.	.	.	20	3	38	3	20	5
15	10320335	LRP1B	0.083	intron_variant	A	G	57	3	.	.	62	5	.	.	71	4	57	2
15	10393028	LRP1B	0.083	intron_variant	A	T	.	.	.	.	.	.	.	.	.	.	51	4
15	10394640	LRP1B	0.083	intron_variant	T	C	.	.	.	.	.	.	61	5	.	.	.	.
15	10872105	LRP1B	0.083	intron_variant	T	C	.	.	.	.	.	.	62	3	.	.	60	4
15	48062829	FGFR1	0.0079	intron_variant	T	G	74	4	.	.	83	3	69	6	69	6	63	4
15	48196629	NSD3	0.0111	intron_variant	T	C	.	.	48	2	63	5	66	4	.	.	.	.
15	52765240	NRG1	0.0155	intron_variant	A	T	.	.	.	.	47	5	.	.	.	.	.	.
15	53329684	NRG1	0.0155	intron_variant	T	A	37	9	.	.	.	.	.	.	.	.	25	12
15	53329686	NRG1	0.0155	intron_variant	G	A	37	9	.	.	.	.	.	.	.	.	24	12
15	53345404	NRG1	0.0155	intron_variant	T	A	.	.	41	4	.	.	.	.	30	3	35	2
15	53357850	NRG1	0.0155	intron_variant	A	C	.	.	.	.	.	.	.	.	.	.	55	2
15	124644608	ACSL3	0.0056	intron_variant	T	G	.	.	30	7	.	.	.	.	.	.	.	.
15	124699709	ACSL3	0.0056	intron_variant	G	A	68	3	48	2	30	6	59	3	75	3	.	.
16	651919	CTNND2	0.0378	intron_variant	G	T	.	.	.	.	25	8	44	6	.	.	38	12
16	866107	CTNND2	0.0378	intron_variant	A	C	58	11	.	.	53	9	51	14	51	10	45	8
16	23807014	LIFR	0.0156	intron_variant	C	A	52	3	22	3	.	.	.	.	27	5	31	4
16	23964570	LIFR	0.0156	intron_variant	A	G	.	.	.	.	.	.	74	4	.	.	.	.
17	8470691	FAT1	0.0233	intron_variant	C	T	.	.	58	3	.	.	.	.	.	.	.	.
17	10849416	ANK1	0.0299	intron_variant	T	G	.	.	41	5	.	.	.	.	.	.	.	.
17	10984779	ANK1	0.0299	intron_variant	T	G	68	6	.	.	.	.	.	.	.	.	.	.
17	45819243	PTPRT	0.0377	intron_variant	T	A	.	.	47	4	.	.	65	2	62	3	.	.
18	5068186	KMT2C	0.0536	intron_variant	A	G	.	.	56	2	.	.	.	.	.	.	.	.
18	5068187	KMT2C	0.0536	intron_variant	G	A	80	2	.	.	.	.	.	.	.	.	56	4
18	20319233	SND1	0.0366	upstream_gene_variant	T	G	57	8	.	.	.	.	.	.	.	.	.	.
18	20525456	SND1	0.0366	intron_variant	T	A	.	.	.	.	.	.	.	.	76	4	.	.
18	44489433	JAZF1	0.0211	intron_variant	T	C	.	.	36	3	.	.	.	.	.	.	.	.
18	44552150	JAZF1	0.0211	upstream_gene_variant	G	A	.	.	.	.	73	4	.	.	.	.	.	.
18	44607054	JAZF1	0.0211	intron_variant	T	G	.	.	69	6	.	.	.	.	75	3	.	.
X	51962846	MSN	0.0056	intron_variant	T	C	.	.	.	.	.	.	77	4	.	.	.	.
X	53693886	AR	0.0151	intron_variant	C	T	60	7	.	.	.	.	.	.	.	.	.	.
X	57289516	NONO	0.0044	upstream_gene_variant	A	C	23	5	27	6	28	5	32	5	30	11	32	6
X	109944816	GPC3	0.0278	intron_variant	C	A	66	8	.	.	.	.	.	.	.	.	.	.
Table displaying the total number of reference and alternate allele reads for the 5 intrahepatic HCC tumor biopsies and the HCC cell line used to generate the tumor. The HCC mutation rate column indicates the proportion of HCC tumor samples with mutations in each gene based on COSMIC v90.
